# Supplementary material for: Distinct Functional Cortico-Striato-Thalamo-Cerebellar Networks in Genetic Generalized and Focal Epilepsies with Generalized Tonic-Clonic Seizures
Source: J Clin Med. 2022 Mar 15;11(6):1612. doi: 10.3390/jcm11061612 (PMC8951449; doi:10.3390/jcm11061612)
Supplement: Supplementary file 1 [file jcm-11-01612-s001.zip]

Archive with 1 entries (1 files):
- jcm-1589684-supplementary.pdf
